# Supplementary material for: When right ventricular pressure meets volume: The impact of arrival time of reflected waves on right ventricle load in pulmonary arterial hypertension
Source: J Physiol. 2022 Apr 27;600(10):2327–44. doi: 10.1113/JP282422 (PMC9321993; doi:10.1113/JP282422)
Supplement: Supplementary file 1 — Statistical Summary Document [file TJP-600-2327-s001.xlsx]

## Sheet: Statistical Summary Table
Statistical Summary Document
Manuscript Title:	When right ventricular pressure meets volume: the impact of arrival time of reflected waves on right ventricle load in pulmonary arterial hypertension
Authors:	Masafumi Fukumitsu, Joanne A. Groeneveldt, Natalia J. Braams, Ahmed A. Bayoumy, J. Tim Marcus, Lilian J. Meijboom, Frances S. de Man, Harm-Jan Bogaard, Anton Vonk Noordegraaf, Berend E. Westerhof
Animal model used, if applicable:	No
Underlying hypothesis:	Mid-systolic return of reflected pulmonary arterial waves is related to right ventricular hypertrophy in patients with pulmonary arterial hypertension.
Definitions of ‘n’:	Number of the analyzed patients was 68 for aim1&2, and 43 for aim 3.
Statistical summary table:
Experimental question number	Finding/ conclusion	Experimental location/variable	Mean value	Standard Deviation	n	Exact P value	Figure/table in which data are presented	Units	Data comparisons	Statistical test	Any other experimental factors	Comments
Multiple tests of the same question are shown in different rows		e.g. cortex vs cerebellum or genotype	(or other summary statistic)	(SD)	(value)	If P is considered significant against a stated confidence limit, authors may indicate this in bold.The exact value must be stated unless P is less than 0.0001, in which case < is permitted.			e.g. WT vs KO		e.g. subjects’ age or sex	e.g. observation
Aim1: To investigate the prevalence of early- or mid-systolic return of reflected waves in PAH patients	In over half of treatment-naïve PAH patients, the peak reflected wave returns to the RV during mid-systole				n=68		Figure 3			observation
Aim2: To elucidate the relation between reflected wave arrival time with RV morphology in treatment-naïve PAH patients	PAH patients with mid-systolic return of the reflected wave have more pronounced RV hypertrophy	RV mass/BSA in patients with mid-systolic return	54.6	12.6	n=37	0.009	Table 1&Figure 4	g/m^2	vs RVmass/BSA in late systolic return	One way ANOVA with Bonferroni's multiple comparison
		RV mass/BSA in patients with mid-systolic return	54.6	12.6	n=37	0.016	Table 1&Figure 4	g/m^2	vs RVmass/BSA in diastolic return	One way ANOVA with Bonferroni's multiple comparison
		RV mass/BSA in patients with late-systolic return	44.4	10.1	n=20	0.009	Table 1&Figure 4	g/m^2	vs RVmass/BSA in mid- systolic return	One way ANOVA with Bonferroni's multiple comparison
		RV mass/BSA in patients with diastolic return	42.8	13.1	n=11	0.016	Table 1&Figure 4	g/m^2	vs RVmass/BSA in mid- systolic return	One way ANOVA with Bonferroni's multiple comparison
	Higher Zc was associated with lower total arterial compliance in mid-systolic returners, but not in late-systolic or diastolic returners.	Total arterial compliance in all PAH patients			n=68	0.03	Figure 5	ml/mmHg		Spearman rank correlation coefficient		Rho -0.311: Zc in all PAH patients
		Total arterial compliance in patients with mid-systolic return			n=37	0.001	Figure 5	ml/mmHg		Spearman rank correlation coefficient		Rho -0.506: Zc in patients with mid-systolic return
		Total arterial compliance in patients with late-systolic return			n=20	0.066	Figure 5	ml/mmHg		Spearman rank correlation coefficient		Rho -0.420: Zc in patients with late-systolic return
		Total arterial compliance in patients with diastolic return			n=11	0.102	Figure 5	ml/mmHg		Spearman rank correlation coefficient		Rho -0.518: Zc in patients with diastolic return
	Higher Zc was associated with higher pulse pressure in mid-systolic returners, but not in late-systolic or diastolic returners.	Pulse pressure in all PAH patients			n=68	0.09	Figure 5	mmHg		Spearman rank correlation coefficient		Rho 0.207: Zc in all PAH patients
		Pulse pressure in patients with mid-systolic return			n=37	0.008	Figure 5	mmHg		Spearman rank correlation coefficient		Rho 0.429: Zc in patients with mid-systolic return
		Pulse pressure in patients with late-systolic return			n=20	0.149	Figure 5	mmHg		Spearman rank correlation coefficient		Rho 0.335: Zc in patients with late-systolic return
		Pulse pressure in patients with diastolic return			n=11	0.16	Figure 5	mmHg		Spearman rank correlation coefficient		Rho 0.455: Zc in patients with diastolic return
	Earlier return of reflecte waves is associated with more RV hypertrophy.	RV mass/BSA in all PAH patients			n=68	0.006	Figure 6			Linear regression analysis		Time% of reflected waves in x-axis was log-transformed.
Aim3: To assess the effect of PAH treatment on the arrival time of reflected waves	PAH treatment delays the arrival of peak reflected waves.	Time of reflected waves at baseline	268	IQR (235-321)	n=43	0.01	Table 4&Figure 7	msec	vs Time of reflected waves at follow-up	Wilcoxon signed-rank test
		Time of reflected waves at follow-up	295	IQR (261-401)	n=43			msec
		Time% of reflected waves at baseline	63.7	IQR (57.6-76.9)	n=43	0.017	Table 4&Figure 7	% of systole	vs Time% of reflected waves at follow-up	Wilcoxon signed-rank test
		Time% of reflected waves at follow-up	70.7	IQR (63.5-85.1)	n=43			% of systole
	PAH treatment decreases Zc.	Zc at baseline	0.12	IQR (0.07 - 0.18)		0.046	Table 4&Figure 7	mmHg sec/ml	vs Zc at baseline	Wilcoxon signed-rank test
		Zc at follow-up	0.08	IQR (0.04 - 0.12)				mmHg sec/ml
	PAH treatment delays the estimated wave speed.	Estimated wave speed at baseline	13.3	IQR (6.5 - 21.8)		0.041	Table 4&Figure 7	m/sec	vs Estimated wave speed at baseline	Wilcoxon signed-rank test
		Estimated wave speed at follow-up	9.1	IQR (4.5 - 15.6)				m/sec
	Delayed return of reflected waves is associted with attenuation of RV hypertrophy after treatment.	Changes in RVmass in patients with delayed wave	-15.6	25.8	n=30	0.036	Figure 8	%	vs Changes in Rvmass in patients with not-delayed waves	Student's t-test (unpaired)
		Changes in RVmass in patients with not-delayed waves	2	20.8	n=13
